# Supplementary material for: The Application of 3D Landmark-Based Geometric Morphometrics towards Refinement of the Piglet Grimace Scale
Source: Animals (Basel). 2022 Jul 30;12(15):1944. doi: 10.3390/ani12151944 (PMC9367447; doi:10.3390/ani12151944)
Supplement: Supplementary file 1 [file animals-12-01944-s001.zip]

Archive with 1 entries (1 files):
- animals-1818141-supplementary.pdf
